# Supplementary material for: Predicting Species Boundaries and Assessing Undescribed Diversity in Pneumocystis, an Obligate Lung Symbiont
Source: J Fungi (Basel). 2022 Jul 29;8(8):799. doi: 10.3390/jof8080799 (PMC9409666; doi:10.3390/jof8080799)
Supplement: Supplementary file 1 [file jof-08-00799-s001.zip]

Archive with 3 entries (3 files):
- SupplementaryTable_1.xlsx
- Supplementary_database_1.xlsx
- Supplementary_Table_2.pdf
